# Supplementary material for: Resistance strategies of Phragmites australis (common reed) to Pb pollution in flood and drought conditions
Source: PeerJ. 2018 Jan 3;6:e4188. doi: 10.7717/peerj.4188 (PMC5756451; doi:10.7717/peerj.4188)
Supplement: Data S1 [file peerj-06-4188-s001.zip]

Archive with 5 entries (4 files):
- raw data/
- raw data/Clonal growth and biomass.JNB
- raw data/Pb concentration.JNB
- raw data/Potosynthesis.JNB
- raw data/raw data.xlsx
