# Supplementary material for: Resistance strategies of Phragmites australis (common reed) to Pb pollution in flood and drought conditions
Source: PeerJ. 2018 Jan 3;6:e4188. doi: 10.7717/peerj.4188 (PMC5756451; doi:10.7717/peerj.4188)
Supplement: Data S1 [file peerj-06-4188-s001.zip › raw data/raw data.xlsx]

## Sheet: Biomass
(g)Biomass-drought	root	rhizome	parent shoot	offspring shoot
Ck1	0.2895	0.297	0.066625	0.40875
Ck2	0.4105	0.4911	0.0983	0.5691
Ck3	0.3381	0.4488	0.1103	0.5168
Ck4	0.277667	0.567	0.0881111	0.602778
	0.328942	0.450975	0.090834	0.524357
500-1	0.300556	0.248778	0.0956667	0.337222
500-2	0.3341	0.4412	0.0949	0.5213
500-3	0.312111	0.373222	0.063	0.469333
500-4	0.2975	0.3302	0.1175	0.4126
1500-1	0.14225	0.1575	0.0504167	0.184083
1500-2	0.1513	0.1554	0.0641	0.1746
1500-3	0.129769	0.102385	0.0613846	0.139538
1500-4	0.2066	0.198	0.0815	0.2474
3000-1	0.0316364	0.0323636	0.0357273	0.0338182
3000-2	0.0635	0.0331	0.0319	0.0607
3000-3	0.0201111	0.0233333	0.0483333	0.0637778
3000-4	0.0296	0.0191	0.063	0.052
4500-1	0.019	0.0163333	0.0295556	0.0261111
4500-2	0.0151	0.0131	0.0185	0.03
4500-3	0.023625	0.0135	0.012875	0.030125
4500-4	0.01675	0.012	0.0415	0.034125
Biomass-Flood	root	rhizome	parent shoot	offspring shoot
Ck1	0.5215	0.609	0.11	0.89475
Ck2	0.515	0.5552	0.09	0.639364
Ck3	0.4774	0.5758	0.08	0.7711
Ck4	0.5333	0.4808	0.12	0.8272
500-1	0.4491	0.4666	0.09	0.7951
500-2	0.569333	0.665111	0.1	1.05489
500-3	0.3823	0.5418	0.12	0.811
500-4	0.605	0.672333	0.09	0.913083
1500-1	0.350182	0.518727	0.07	0.842182
1500-2	0.4025	0.3099	0.09	0.6661
1500-3	0.5652	0.6269	0.08	1.0228
1500-4	0.372909	0.526182	0.1	0.879091
3000-1	0.326273	0.282636	0.08	0.621818
3000-2	0.2058	0.2414	0.12	0.52
3000-3	0.267	0.296333	0.09	0.716778
3000-4	0.272	0.3175	0.07	0.605
4500-1	0.1711	0.1356	0.12	0.3942
4500-2	0.1259	0.119	0.08	0.4861
4500-3	0.0879	0.0598	0.11	0.316
4500-4	0.0889	0.0725	0.11	0.2903

## Sheet: Photosynthesis
Potosynthesisof parent shoots-Flood	Pn(umolCO2 m-2s-1 )	gs(mmol H2O m-2s-1 )	Ci(umol CO2 mol-1)	E(mmol H2O m-2s-1)		Potosynthesisof offspring shoots-Flood	Pn(umolCO2 m-2s-1 )	gs(mmol H2O m-2s-1 )	Ci(umol CO2 mol-1)	E(mmol H2O m-2s-1)
Ck1	7.98	0.19	298.13	4.25		Ck1	20.7	0.28	247.87	6.2
Ck2	8.54	0.19	292.72	4.29		Ck2	19.71	0.29	245	8.71
Ck3	8.84	0.21	290.82	4.15		Ck3	15.98	0.31	261.83	7.97
Ck4	9.48	0.17	284.05	4.24		Ck4	17.29	0.24	247.14	9
500-1	8.34	0.17	286.33	4.01		500-1	20.76	0.33	258.1	6.94
500-2	8.71	0.18	282.1	4.21		500-2	17.65	0.28	247.44	5.34
500-3	7.58	0.16	291.61	4.17		500-3	17.65	0.28	250.74	7.62
500-4	6.63	0.15	291.86	3.98		500-4	16.78	0.26	242.34	8.79
1500-1	6.82	0.08	231.33	1.84		1500-1	17.97	0.24	240.02	5.46
1500-2	7.48	0.08	220.23	1.9		1500-2	16.89	0.24	241.65	4.93
1500-3	7.55	0.09	217.07	1.87		1500-3	20.77	0.28	236.08	7.88
1500-4	6.82	0.07	231.33	1.84		1500-4	15.21	0.21	244.39	5.52
3000-1	6.44	0.07	221.96	1.33		3000-1	18.37	0.25	241.06	6.79
3000-2	6.64	0.07	222.85	1.39		3000-2	17.05	0.23	240.65	6.21
3000-3	7.29	0.08	213.59	1.43		3000-3	15.39	0.22	241.7	5.47
3000-4	5.66	0.06	220.88	1.32		3000-4	17.56	0.24	236.8	4.9
4500-1	5.73	0.05	214.89	1.44		4500-1	15.25	0.2	239.93	6.37
4500-2	5.83	0.06	202.12	1.24		4500-2	11.95	0.17	237.4	4.8
4500-3	5.2	0.06	225.51	1.41		4500-3	12.18	0.18	235.9	6.8
4500-4	7.28	0.11	230.68	1.57		4500-4	13.12	0.19	244.41	5.2
						Potosynthesisof offspring shoots-Drought	Pn(umolCO2 m-2s-1 )	gs(mmol H2O m-2s-1 )	Ci(umol CO2 mol-1)	E(mmol H2O m-2s-1)
						Ck1	18.32	0.24	221.07	3.95
						Ck2	16.88	0.21	247.75	3.88
						Ck3	17.58	0.22	232.5	3.76
						Ck4	17.67	0.22	232.36	4.32
						500-1	17.42	0.2	229.52	3.78
						500-2	18.52	0.21	220.11	4.27
						500-3	18.65	0.2	215.82	4.22
						500-4	15.55	0.18	214.92	3.5
						1500-1	13.79	0.15	221.29	3.28
						1500-2	15.55	0.16	211.78	3.27
						1500-3	17.08	0.21	219.88	4.29
						1500-4	16.3	0.17	207.84	3.78
						3000-1	8.77	0.09	204.93	2.05
						3000-2	10.71	0.11	203.81	2.36
						3000-3	9.83	0.1	213.55	2.31
						3000-4	9.36	0.1	218.08	2.27
						4500-1
						4500-2
						4500-3
						4500-4

## Sheet: Clonal growth
Drought	root length(cm)	rhizome length(cm)	no. of rhizomes(no. plant-1)	no. of buds (no. plant-1)	no. of offspring shoots (no. plant-1)
Ck1	21.625	25.8125	3.925	9.925	39.6625
Ck2	23.3	31.67	3.9	9.9	45.47
Ck3	21.8889	33.7222	3.88889	7.77778	45.3889
Ck4	23.1	35.01	4.3	8.9	2.7
	22.4785	31.5537	4.00347	9.12569	33.3053
500-1	20.1111	30.8333	3.77778	7.77778	42.3889
500-2	20.6667	18	3	6.22222	27.2222
500-3	22.7778	23.5667	3.84444	8.28889	35.7
500-4	18	24.9444	3.85556	8.3	37.1
1500-1	16.2	15.96	3.2	4.63	23.79
1500-2	16.7	15.2	3.1	4.74	23.04
1500-3	15.1	9.9	2.2	3.8	15.9
1500-4	15.8	18.34	2.9	5.1	26.34
3000-1	9.77778	2.05556	0.888889	1.55556	4.5
3000-2	11.3	4.1	1.1	1.6	6.8
3000-3	10.1	2.52639	0.6	1.1	4.22639
3000-4	12.9	3.3	1.1	1.7	6.1
4500-1	6.22222	1.05556	0.222222	0.966667	2.24444
4500-2	5.3125	0.7	0.5	1.475	2.675
4500-3	5.15	0.9	0.5	1.5	2.9
4500-4	6.25	0.8875	0.625	0.75	2.2625
Flood	root length(cm)	rhizome length(cm)	no. of rhizomes(no. plant-1)	no. of buds (no. plant-1)	no. of offspring shoots (no. plant-1)
Ck1	28.9	44.25	4	9.4	4.6
Ck2	27.25	40.825	4.5	8.5	5.125
Ck3	27.9	35.59	5.3	10	4.9
Ck4	25.125	43.125	6	10.125	4.25
500-1	28.8889	42.8444	5.33333	11.2222	5.45556
500-2	24	34.4	4.2	8.3	4.1
500-3	25.4	40.48	5.1	8.3	4.5
500-4	26.3	43.86	4.7	10.6	4.2
1500-1	26.7	46.69	5.1	8.6	4.5
1500-2	25.8	42.5	5.1	10.3	4.8
1500-3	23.7	43.72	4.2	8.5	4.5
1500-4	25.375	26.175	3.5	6.625	3.625
3000-1	20.2222	24.5556	3.75556	6.2	4.22222
3000-2	19.4444	31	3.87889	7.1	4.77778
3000-3	19.8889	19.9667	3.67667	6.34333	4.33333
3000-4	20.7	25.07	4	6.1	4.1
4500-1	12.625	12.775	3.1	4.4	4.8
4500-2	13.7	10.99	2.7	5.2	3.7
4500-3	11.8889	5	2	2.77778	4.33333
4500-4	10.1	8.29	1.9	3.4	3.8

## Sheet: Pb concentration
(mg/kg)Pb concentration-Drought	root	rhizome	parent shoot	offspring shoot
Ck1	11.6897	2.81	4.53323	3.4726
Ck2	12.8173	2.24	4.28856	2.88118
Ck3	13.3668	2.76	4.15907	3.11085
Ck4	11.9957	2.05	5.59553	3.53112
500-1	144.674	11.3735	79.0749	27.9676
500-2	162.541	11.3511	75.6065	28.7353
500-3	150.05	10.0045	78.8887	26.7434
500-4	141.61	14.0992	77.3052	29.973
1500-1	567.226	39.2919	149.576	71.7348
1500-2	465.866	24.21	155.528	69.5439
1500-3	550.611	30.5024	131.325	64.5477
1500-4	459.345	37.0482	149.656	61.3394
3000-1	979.218	108.041	381.446	156.05
3000-2	963.796	84.4812	371.55	165.868
3000-3	967.394	108.385	367.974	152.51
3000-4	983.766	97.69	374.382	148.879
4500-1	1532.26	153.025	982.101	327.594
4500-2	2079.81	154.281	1042.47	325.807
4500-3	2069.43	138.54	1014.67	305.105
4500-4	1661.08	167.42	943.575	319.215
(mg/kg)Pb concentration-Flood	root	rhizome	parent shoot	offspring shoot
Ck1	16.4087	5.49743	13.8325	7.28052
Ck2	22.0841	6.2	12.7538	7.98395
Ck3	24.4164	6.4	12.3156	5.98095
Ck4	20.9697	4.97807	12.7825	6.67788
500-1	1092.76	26.81	85.4094	22.955
500-2	1562.09	29.5278	82.4771	30.5
500-3	1494.98	30.7	78.6868	25.46
500-4	1393.9	30.8377	82.2762	28.86
1500-1	3654.34	115.5	204.402	86.1836
1500-2	2402.88	105.41	201.281	86.0201
1500-3	3178.61	118.847	198.71	94.3485
1500-4	2832.28	113.252	188.258	87.08
3000-1	3532.59	153.826	326.993	115.551
3000-2	3957.54	143.23	330.197	126.77
3000-3	4172.68	190.301	345.542	123.317
3000-4	4155.65	160.424	330.049	140.253
4500-1	8248.45	419.029	487.946	285.601
4500-2	7773.94	362.469	487.684	253.225
4500-3	7465.85	356.798	502.37	256.915
4500-4	7607.53	345.823	484.523	298.43
